# Supplementary material for: Postoperative Packing of Perianal Abscess Cavities (PPAC2): randomized clinical trial
Source: Br J Surg. 2022 Aug 5;109(10):951–7. doi: 10.1093/bjs/znac225 (PMC10364677; doi:10.1093/bjs/znac225)
Supplement: znac225_Supplementary_Data [file znac225_supplementary_data.zip]

Archive with 3 entries (3 files):
- Collaborators.docx
- CONSORT_Checklist.docx
- Supplementary_material.docx
